# Supplementary material for: Frequency and Prognostic Significance of Intertumoural Heterogeneity in Multifocal Jejunoileal Neuroendocrine Tumours
Source: Cancers (Basel). 2022 Aug 17;14(16):3963. doi: 10.3390/cancers14163963 (PMC9406343; doi:10.3390/cancers14163963)
Supplement: Supplementary file 1 [file cancers-14-03963-s001.zip]

Archive with 1 entries (1 files):
- cancers-1853052-supplementary.pdf
